# Supplementary material for: Mother–child neural synchronization is time linked to mother–child positive affective state matching
Source: Soc Cogn Affect Neurosci. 2023 Jan 27;18(1):nsad001. doi: 10.1093/scan/nsad001 (PMC9976748; doi:10.1093/scan/nsad001)
Supplement: nsad001_Supp [file nsad001_supp.zip]

Archive with 2 entries (2 files):
- scan-22-060-File002.docx
- scan-22-060-File003.docx
